# Supplementary material for: Finding the Unicorn, a New Mouse Model of Midfacial Clefting
Source: Genes (Basel). 2020 Jan 11;11(1):83. doi: 10.3390/genes11010083 (PMC7016607; doi:10.3390/genes11010083)
Supplement: Supplementary file 1 [file genes-11-00083-s001.zip]

Archive with 1 entries (1 files):
- genes-659005-supplementary.xlsx
