# Supplementary material for: Finding the Unicorn, a New Mouse Model of Midfacial Clefting
Source: Genes (Basel). 2020 Jan 11;11(1):83. doi: 10.3390/genes11010083 (PMC7016607; doi:10.3390/genes11010083)
Supplement: Supplementary file 1 [file genes-11-00083-s001.zip › genes-659005-supplementary.xlsx]

## Sheet: 1941-003-1_homoCoding
Type	Gene	Annotation	Chr	Start	Ref	Alt	Zygosity	Coverage	Freq	Ciliome	Gene Description	Prediction
nonsynonymous	Cyp2j13	Cyp2j13:NM_145548:exon2:c.A365G:p.N122S	4	95738244	T	C	Hom	20	1		cytochrome P450, family 2, subfamily j
nonsynonymous	Lmf2	Lmf2:NM_178919:exon2:c.C185T:p.T62M	15	89185158	G	A	Hom	10	1		N/A
nonsynonymous	Tmem106c	Tmem106c:NM_201359:exon4:c.T347A:p.I116N	15	97797469	T	A	Hom	50	1		hypothetical protein LOC380967

## Sheet: 1941-002-NA_homoCoding
Type	Gene	Annotation	Chr	Start	Ref	Alt	Zygosity	Coverage	Freq	Ciliome	Gene Description	Prediction
nonsynonymous	Ptgs2	Ptgs2:NM_011198:exon10:c.T1763C:p.L588P	1	151952860	T	C	Hom	14	1		prostaglandin-endoperoxide synthase 2
nonsynonymous	Cyp2j13	Cyp2j13:NM_145548:exon2:c.A365G:p.N122S	4	95738244	T	C	Hom	28	1		cytochrome P450, family 2, subfamily j
stopgain	Pcdh7	Pcdh7:NM_001122758:exon1:c.C985T:p.Q329X	5	58111328	C	T	Hom	78	1		protocadherin 7
nonsynonymous	Xpc	Xpc:NM_009531:exon7:c.T770C:p.F257S	6	91454113	A	G	Hom	13	1		xeroderma pigmentosum, complementation group C
nonsynonymous	Aldh1a2	Aldh1a2:NM_009022:exon10:c.A1231T:p.M411L	9	71132805	A	T	Hom	41	1		aldehyde dehydrogenase family 1, subfamily A2
nonsynonymous	Leo1	Leo1:NM_001039522:exon11:c.T1896A:p.D632E	9	75308907	T	A	Hom	19	1		Leo1, Paf1/RNA polymerase II complex component
nonsynonymous	Eml1	Eml1:NM_001043336:exon22:c.T2345G:p.V782G	12	109776431	T	G	Hom	66	1		ECHINODERM MICROTUBULE-ASSOCIATED PROTEIN-LIKE 1 (EMAP-1) homolog
nonsynonymous	Fyb	Fyb:NM_011815:exon14:c.A2155G:p.K719E	15	6601850	A	G	Hom	22	1		FYN binding protein

## Sheet: 1941-002-NA_hetCoding
Type	Gene	Annotation	Chr	Start	Ref	Alt	Zygosity	Coverage	Freq	Ciliome	Gene Description	Prediction
nonsynonymous	A730008H23Rik	A730008H23Rik:NM_172505:exon5:c.C628A:p.Q210K	1	90162904	G	T	Het	159	0.0503145		hypothetical protein LOC212427
splicing	Uap1	Uap1:NM_133806:exon10:c.1359-7A>T	1	172078181	T	A	Het	76	0.381579		UDP-N-acetylglucosamine pyrophosphorylase 1
splicing	Pfdn2	Pfdn2:NM_011070:exon3:c.288+1G>A	1	173286960	G	A	Het	47	0.170213	ciliome_v1	prefoldin 2
splicing	Fmn1	Fmn1:NM_010230:exon11:c.3411-8T>G	2	113433236	T	G	Het	30	0.5		Mus musculus in vitro fertilized eggs cDNA, RIKEN full-length enriched library, clone:7420412E24 product:Formin 1
nonsynonymous	Tgm6	Tgm6:NM_177726:exon9:c.T1267G:p.C423G	2	129969281	T	G	Het	61	0.311475		transglutaminase 6
nonsynonymous	Nsfl1c	Nsfl1c:NM_198326:exon1:c.A8C:p.E3A	2	151320051	A	C	Het	15	0.333333		p47 protein
nonsynonymous	Mocs3	Mocs3:NM_001160330:exon1:c.C1048T:p.P350S	2	168057182	C	T	Het	16	0.6875		N/A
nonsynonymous	LOC100038947	LOC100038947:NM_001173459:exon2:c.C167A:p.S56Y	3	15738872	G	T	Het	96	0.0625		N/A
nonsynonymous	Lef1	Lef1:NM_010703:exon1:c.A92T:p.Q31L	3	130814481	A	T	Het	37	0.513514		lymphoid enhancer binding factor 1
nonsynonymous	Manba	Manba:NM_027288:exon17:c.T2554C:p.S852P	3	135233317	T	C	Het	16	0.1875		mannosidase, beta A, lysosomal
nonsynonymous	Pramel5	Pramel5:NM_001085418:exon4:c.A1487G:p.D496G	4	143861088	T	C	Het	52	0.576923		N/A
nonsynonymous	Ccdc18	Ccdc18:NM_028481:exon8:c.A865G:p.R289G	5	108587604	A	G	Het	8	0.25		0 day neonate thymus cDNA, RIKEN full-length enriched library, clone:A430108L15 product:hypothetical protein, full insert sequence.
splicing	Ccdc132	Ccdc132:NM_001167751:exon3:c.103-10A>T	6	3466612	A	T	Het	14	0.285714		coiled-coil domain containing 132
nonsynonymous	Clstn3	Clstn3:NM_153508:exon9:c.T1384C:p.Y462H	6	124401426	A	G	Het	10	0.2		calsyntenin 3
nonsynonymous	Lilrb3	Lilrb3:NM_011095:exon5:c.G895A:p.G299S	7	3669205	C	T	Het	137	0.452555		paired-Ig-like receptor B
nonsynonymous	Nccrp1	Nccrp1:NM_001081115:exon4:c.A526G:p.N176D	7	29330328	T	C	Het	22	0.5		N/A
nonsynonymous	Slc28a1	Slc28a1:NM_001004184:exon4:c.A190G:p.S64G	7	88262491	A	G	Het	41	0.560976		solute carrier family 28 (sodium-coupled
stoploss	Mmp1a	Mmp1a:NM_032006:exon2:c.T316G:p.X106G	9	7465083	T	G	Het	8	0.625		matrix metalloproteinase 1a (interstitial
nonsynonymous	Dppa5a	Dppa5a:NM_025274:exon2:c.A233T:p.N78I	9	78215593	T	A	Het	74	0.0810811		N/A
nonsynonymous	9330159F19Rik	9330159F19Rik:NM_001162537:exon3:c.G292A:p.A98T	10	28941706	G	A	Het	10	0.2		N/A
nonsynonymous	Hs3st5	Hs3st5:NM_001081208:exon4:c.T935A:p.I312N	10	36553211	T	A	Het	39	0.487179		heparan sulfate (glucosamine)
nonsynonymous	Pla2g12b	Pla2g12b:NM_023530:exon4:c.T472C:p.C158R	10	58884216	T	C	Het	19	0.368421		phospholipase A2, group XIIB
nonsynonymous	4632428N05Rik	4632428N05Rik:NM_001159572:exon6:c.T850C:p.S284P	10	59831434	T	C	Het	52	0.461538		Gi24 receptor precursor
nonsynonymous	Hkdc1	Hkdc1:NM_145419:exon12:c.T1784C:p.L595S	10	61861379	A	G	Het	51	0.509804		hexokinase domain containing 1
nonsynonymous	Ccar1	Ccar1:NM_026201:exon17:c.A2169C:p.E723D	10	62219351	T	G	Het	43	0.395349		cell division cycle and apoptosis regulator 1
nonsynonymous	Npc1l1	Npc1l1:NM_207242:exon15:c.T3251C:p.V1084A	11	6115063	A	G	Het	58	0.568966		Niemann-Pick C1-like protein 1
nonsynonymous	Senp3	Senp3:NM_030702:exon4:c.A985G:p.S329G	11	69492188	T	C	Het	7	0.285714		SUMO/sentrin specific peptidase 3
splicing	Cldn7	Cldn7:NM_001193619:exon3:c.388+2T>G	11	69780611	T	G	Het	43	0.325581		claudin 7
nonsynonymous	Naglu	Naglu:NM_013792:exon3:c.C566T:p.T189M	11	100933250	C	T	Het	56	0.446429		alpha-N-acetylglucosaminidase
stopgain	Dock4	Dock4:NM_172803:exon11:c.T909A:p.C303X	12	41399392	T	A	Het	26	0.346154		dedicator of cytokinesis 4
nonsynonymous	Mis18bp1	Mis18bp1:NM_172578:exon9:c.C2390T:p.S797F	12	66244257	G	A	Het	47	0.531915		N/A
nonsynonymous	Naip7	Naip7:NM_021545:exon10:c.A1660T:p.S554C	13	101070309	T	A	Het	106	0.45283		NLR family, apoptosis inhibitory protein 7
nonsynonymous	Lmf2	Lmf2:NM_178919:exon2:c.C185T:p.T62M	15	89185158	G	A	Het	13	0.615385		N/A
nonsynonymous	Tmem106c	Tmem106c:NM_201359:exon4:c.T347A:p.I116N	15	97797469	T	A	Het	56	0.392857		hypothetical protein LOC380967
nonsynonymous	Spice1	Spice1:NM_144550:exon8:c.T629A:p.L210Q	16	44370007	T	A	Het	12	0.166667		N/A
nonsynonymous	Fem1a	Fem1a:NM_010192:exon1:c.G380A:p.G127D	17	56396711	G	A	Het	9	0.222222		feminization 1 homolog a
nonsynonymous	Papss2	Papss2:NM_001201470:exon10:c.A1270C:p.T424P	19	32737610	A	C	Het	41	0.390244		3'-phosphoadenosine 5'-phosphosulfate synthase

## Sheet: 1941-003-1_hetCoding
Type	Gene	Annotation	Chr	Start	Ref	Alt	Zygosity	Coverage	Freq	Ciliome	Gene Description	Prediction
splicing	Dst	Dst:NM_133833:exon46:c.6997-2A>T	1	34272329	A	T	Het	8	0.25	ciliome_v1	dystonin
splicing	Imp4	Imp4:NM_178601:exon6:c.594+2T>G	1	34500770	T	G	Het	57	0.280702		U3 snoRNP protein 4 homolog
nonsynonymous	Nxph4	Nxph4:NM_183297:exon2:c.G619A:p.A207T	10	126963458	C	T	Het	5	0.4		neurexophilin 4
nonsynonymous	P4ha1	P4ha1:NM_011030:exon3:c.T133A:p.Y45N	10	58802100	T	A	Het	10	0.2		procollagen-proline, 2-oxoglutarate
nonsynonymous	2510012J08Rik	2510012J08Rik:NM_027381:exon5:c.G1136T:p.G379V	10	80786677	G	T	Het	7	0.285714		hypothetical protein LOC70312
nonsynonymous	Sfi1	Sfi1:NM_030207:exon24:c.A2386G:p.S796G	11	3036660	T	C	Het	177	0.966102	ciliome_v1	Sfi1 homolog, spindle assembly associated
nonsynonymous	Npc1l1	Npc1l1:NM_207242:exon15:c.T3251C:p.V1084A	11	6115063	A	G	Het	41	0.390244		Niemann-Pick C1-like protein 1
nonsynonymous	0610010K14Rik	0610010K14Rik:NM_001177601:exon6:c.T568A:p.S190T	11	70048914	A	T	Het	4	0.5		hypothetical protein LOC104457
stopgain	4933427D14Rik	4933427D14Rik:NM_028963:exon18:c.G2722T:p.E908X	11	71972334	C	A	Het	13	0.230769		7 days neonate cerebellum cDNA, RIKEN full-length enriched library, clone:A730075A06 product:weakly similar to KIAA0753 PROTEIN.
nonsynonymous	Dnahc11	Dnahc11:NM_010060:exon54:c.G8843A:p.R2948Q	12	119246451	C	T	Het	8	0.25	ciliome_v1	dynein, axonemal, heavy chain 11
stopgain	Dock4	Dock4:NM_172803:exon11:c.T909A:p.C303X	12	41399392	T	A	Het	17	0.411765		dedicator of cytokinesis 4
nonsynonymous	Mis18bp1	Mis18bp1:NM_172578:exon9:c.C2390T:p.S797F	12	66244257	G	A	Het	35	0.628571		N/A
nonsynonymous	Cela1	Cela1:NM_033612:exon6:c.G572A:p.G191D	15	100511635	C	T	Het	5	0.4		N/A
nonsynonymous	Rad21	Rad21:NM_009009:exon10:c.T1174A:p.C392S	15	51800056	A	T	Het	11	0.181818		RAD21 homolog
nonsynonymous	Fyb	Fyb:NM_011815:exon14:c.A2155G:p.K719E	15	6601850	A	G	Het	18	0.5		FYN binding protein
nonsynonymous	Samm50	Samm50:NM_178614:exon5:c.G361A:p.E121K	15	84030241	G	A	Het	6	0.333333		sorting and assembly machinery component 50
nonsynonymous	Sbf1	Sbf1:NM_001170561:exon11:c.A1162G:p.I388V	15	89136016	T	C	Het	11	0.181818		SET binding factor 1
nonsynonymous	Arvcf	Arvcf:NM_033474:exon11:c.T2063C:p.L688P	16	18402800	T	C	Het	10	0.2		armadillo repeat gene deleted in
nonsynonymous	Polq	Polq:NM_029977:exon26:c.G7043A:p.G2348E	16	37089384	G	A	Het	9	0.222222	ciliome_v1	DNA polymerase theta
splicing	Grik1	Grik1:NM_146072:exon17:c.2649+10T>C	16	87897044	A	G	Het	20	0.45		Mus musculus 7 days neonate cerebellum cDNA, RIKEN full-length enriched library, clone:A730012H02 product:glutamate receptor, ionotropic, kainate 1, full insert sequence.
nonsynonymous	Emilin2	Emilin2:NM_145158:exon5:c.G2672T:p.G891V	17	71605717	C	A	Het	16	0.1875		elastin microfibril interfacer 2
nonsynonymous	Arap3	Arap3:NM_139206:exon32:c.A4109G:p.H1370R	18	38133784	T	C	Het	7	0.285714		N/A
nonsynonymous	Tmem132a	Tmem132a:NM_133804:exon9:c.A1810C:p.T604P	19	10934625	T	G	Het	28	0.321429		heat shock 70kDa protein 5 binding protein 1
splicing	Dmrt1	Dmrt1:NM_015826:exon1:c.348+9G>A	19	25580700	G	A	Het	8	0.25		Mus musculus cDNA pooled tissues:(tissue_type=brain,dev_stage=8-12 days neonate,strain=BALB/c),(tissue_type=testis,dev_stage=adult, strain=C57BL/6J), clone:V01Y040I13.
nonsynonymous	Rfx3	Rfx3:NM_011265:exon3:c.G127T:p.V43L	19	27942091	C	A	Het	39	0.589744	ciliome_v1	regulatory factor X, 3 (influences HLA class II
splicing	Fmn1	Fmn1:NM_010230:exon11:c.3411-8T>G	2	113433236	T	G	Het	38	0.5		Mus musculus in vitro fertilized eggs cDNA, RIKEN full-length enriched library, clone:7420412E24 product:Formin 1
nonsynonymous	Mrps26	Mrps26:NM_207207:exon3:c.C419T:p.A140V	2	130390103	C	T	Het	6	0.333333		mitochondrial ribosomal protein S26
nonsynonymous	Siglec1	Siglec1:NM_011426:exon3:c.A557G:p.D186G	2	130910821	T	C	Het	43	0.55814		sialoadhesin
nonsynonymous	Ankrd5	Ankrd5:NM_175667:exon7:c.T1213C:p.S405P	2	136375841	T	C	Het	44	0.5		ankyrin repeat domain protein 5
nonsynonymous	Rrbp1	Rrbp1:NM_133626:exon2:c.G791C:p.G264A	2	143815191	C	G	Het	187	0.0962567		ribosome binding protein 1
nonsynonymous	Nsfl1c	Nsfl1c:NM_198326:exon1:c.G71C:p.R24P	2	151320114	G	C	Het	10	0.3		p47 protein
nonsynonymous	Lpin3	Lpin3:NM_001199118:exon7:c.A1010C:p.H337P	2	160723019	A	C	Het	17	0.294118		lipin 3
nonsynonymous	Slc2a8	Slc2a8:NM_019488:exon3:c.A290G:p.K97R	2	32837017	T	C	Het	4	0.5		solute carrier family 2, (facilitated glucose
nonsynonymous	Col11a1	Col11a1:NM_007729:exon67:c.G5393T:p.G1798V	3	113921723	G	T	Het	7	0.285714		procollagen, type XI, alpha 1
nonsynonymous	Lef1	Lef1:NM_010703:exon1:c.A92T:p.Q31L	3	130814481	A	T	Het	31	0.483871		lymphoid enhancer binding factor 1
nonsynonymous	Pramel5	Pramel5:NM_001085418:exon4:c.A1487G:p.D496G	4	143861088	T	C	Het	30	0.733333		N/A
nonsynonymous	Acacb	Acacb:NM_133904:exon35:c.G4832A:p.R1611H	5	114679783	G	A	Het	32	0.46875		acetyl-Coenzyme A carboxylase beta
stopgain	Rnf34	Rnf34:NM_030564:exon5:c.C788A:p.S263X	5	123317178	C	A	Het	4	0.5		ring finger protein 34
nonsynonymous	Orc5	Orc5:NM_011959:exon3:c.A353G:p.Q118R	5	22052229	T	C	Het	8	0.25		N/A
nonsynonymous	Ptpro	Ptpro:NM_011216:exon22:c.T3104A:p.V1035D	6	137392115	T	A	Het	50	0.5		protein tyrosine phosphatase, receptor type, O
nonsynonymous	Clpb	Clpb:NM_009191:exon4:c.A551T:p.Q184L	7	108855005	A	T	Het	8	0.25	ciliome_v1	Mus musculus adult male testis cDNA, RIKEN full-length enriched library, clone:1700017L15 product:suppressor of K+ transport defect 3, full insert sequence.
nonsynonymous	Nccrp1	Nccrp1:NM_001081115:exon4:c.A526G:p.N176D	7	29330328	T	C	Het	21	0.47619		N/A
nonsynonymous	Gm5114	Gm5114:NM_177890:exon3:c.A2482C:p.N828H	7	46663082	T	G	Het	151	0.0927152		N/A
nonsynonymous	Gm5114	Gm5114:NM_177890:exon2:c.C275T:p.S92F	7	46666519	G	A	Het	97	0.134021		N/A
nonsynonymous	Slc28a1	Slc28a1:NM_001004184:exon4:c.A190G:p.S64G	7	88262491	A	G	Het	20	0.4		solute carrier family 28 (sodium-coupled
nonsynonymous	Snrk	Snrk:NM_001164572:exon6:c.C1484T:p.S495L	9	122075758	C	T	Het	5	0.4		SNF related kinase
nonsynonymous	Aldh1a2	Aldh1a2:NM_009022:exon10:c.A1231T:p.M411L	9	71132805	A	T	Het	28	0.392857		aldehyde dehydrogenase family 1, subfamily A2
nonsynonymous	Leo1	Leo1:NM_001039522:exon11:c.T1896A:p.D632E	9	75308907	T	A	Het	11	0.454545		Leo1, Paf1/RNA polymerase II complex component
nonsynonymous	AK129341	AK129341:NM_001045524:exon1:c.G77A:p.R26H	9	8134134	C	T	Het	5	0.4		hypothetical protein LOC234915
